# Supplementary material for: Effects of Withania somnifera Extract in Chronically Stressed Adults: A Randomized Controlled Trial
Source: Nutrients. 2024 Apr 26;16(9):1293. doi: 10.3390/nu16091293 (PMC11085552; doi:10.3390/nu16091293)
Supplement: Supplementary file 1 [file nutrients-16-01293-s001.zip]

Archive with 1 entries (1 files):
- nutrients-2956892-supplementary.pdf
